# Supplementary material for: Exploring Metabolic Signatures: Unraveling the Association with Obesity in Children and Adolescents
Source: Nutrients. 2025 May 28;17(11):1833. doi: 10.3390/nu17111833 (PMC12157888; doi:10.3390/nu17111833)
Supplement: Supplementary file 1 [file nutrients-17-01833-s001.zip]

Archive with 1 entries (1 files):
- nutrients-3618280-supplementary.pdf
